# Supplementary material for: Crystal structure of 1-methyl-4-methyl­sulfanyl-1H-pyrazolo­[3,4-d]pyrimidine
Source: Acta Crystallogr Sect E Struct Rep Online. 2014 Nov 21;70(Pt 12):o1281. doi: 10.1107/S1600536814025239 (PMC4257437; doi:10.1107/S1600536814025239)
Supplement: Supplementary file 1 [file e-70-o1281-sup1.cif]

##############################################################################
#                                                                            #
# This CIF contains the data in a paper accepted for publication in          #
# Acta Crystallographica Section E. It conforms to the requirements of       #
# Notes for Authors for Acta Crystallographica Section E, and has been       #
# peer reviewed under the auspices of the IUCr Commission on Journals.       #
#                                                                            #
# Full details of the Crystallographic Information File format               #
# are given in the paper "The Crystallographic Information File (CIF):       #
# a New Standard Archive File for Crystallography" by S. R. Hall, F. H.      #
# Allen and I. D. Brown [Acta Cryst. (1991), A47, 655-685].                  #
#                                                                            #
# The current version of the core CIF dictionary is obtainable from          #
# ftp://ftp.iucr.org/pub/cif_core.dic.                                       #
#                                                                            #
# Software is freely available for graphical display of the structure(s)     #
# in this CIF. For information consult the CIF software page                 #
# http://www.iucr.org/resources/cif/software.                                #
#                                                                            #
# This file may be used for bona fide research purposes within the           #
# scientific community so long as proper attribution is given to the journal # 
# article from which it was obtained.                                        #
#                                                                            #
##############################################################################
data_I
_database_code_depnum_ccdc_archive 'CCDC 1034638'
_audit_creation_method     SHELXL-97
_journal_date_recd_electronic     2014-11-15
_journal_date_accepted     2014-11-17
_journal_name_full     'Acta Crystallographica, Section E'
_journal_year     2014
_journal_volume     70
_journal_issue     12
_journal_page_first     o1281
_journal_page_last     o1281
_journal_paper_category     HO
_journal_paper_doi     10.1107/S1600536814025239
_journal_coeditor_code     TK5348
_publ_contact_author_name     'Mohammed El Fal'
_publ_contact_author_address
;\
Laboratoire de Chimie Organique H\'et\'erocyclique URAC 21, Pharmacochimie,
Av Ibn Battouta, BP 1014, Facult\'e des Sciences, Universit\'e \
Mohammed V-Agdal, Rabat, Morocco
;
_publ_contact_author_email     'elfal_mohammed@yahoo.fr'
_publ_contact_author_fax     '212 537 77 54 40'
_publ_contact_author_phone     '212 537 77 54 40'
_publ_section_title
;
Crystal structure of
1-methyl-4-methylsulfanyl-1<i>H</i>-pyrazolo[3,4-<i>d</i>]pyrimidine
;
loop_
    _publ_author_name
    _publ_author_address
    'El Fal, Mohammed'
;
Laboratoire de Chimie Organique H\'et\'erocyclique URAC 21,
P\^ole de Comp\'etences Pharmacochimie, Av. Ibn Battouta, BP 1014,
Facult\'e des Sciences, Universit\'e Mohammed V, Rabat, Morocco
;
    'Ramli, Youssef'
;
Medicinal Chemistry Laboratory, Faculty of Medicine and Pharmacy,
Mohammed V University, Rabat, Morocco
;
    'Essassi, El Mokhtar'
;
Laboratoire de Chimie Organique H\'et\'erocyclique URAC 21,
P\^ole de Comp\'etences Pharmacochimie, Av. Ibn Battouta, BP 1014,
Facult\'e des Sciences, Universit\'e Mohammed V, Rabat, Morocco
;
    'Saadi, Mohamed'
;
Laboratoire de Chimie du Solide Appliqu\'ee,
Facult\'e des Sciences, Universit\'e Mohammed V
Avenue Ibn Battouta, BP 1014, Rabat, Morocco
;
    'El Ammari, Lahcen'
;
Laboratoire de Chimie du Solide Appliqu\'ee,
Facult\'e des Sciences, Universit\'e Mohammed V
Avenue Ibn Battouta, BP 1014, Rabat, Morocco
;
_chemical_name_systematic
;
1-Methyl-4-methylsulfanyl-1<i>H</i>-pyrazolo[3,4-<i>d</i>]pyrimidine
;
_chemical_name_common     ?
_chemical_formula_moiety     'C7 H8 N4 S'
_chemical_formula_sum     'C7 H8 N4 S'
_chemical_formula_iupac     'C7 H8 N4 S'
_chemical_formula_weight     180.23
_chemical_melting_point     ?
_symmetry_cell_setting     orthorhombic
_symmetry_space_group_name_H-M     'P b c m'
_symmetry_space_group_name_Hall     '-P 2c 2b'
loop_
    _symmetry_equiv_pos_as_xyz
    'x, y, z'
    '-x, -y, z+1/2'
    '-x, y+1/2, -z+1/2'
    'x, -y+1/2, -z'
    '-x, -y, -z'
    'x, y, -z-1/2'
    'x, -y-1/2, z-1/2'
    '-x, y-1/2, z'
_cell_length_a     7.9309(14)
_cell_length_b     15.335(3)
_cell_length_c     6.7158(12)
_cell_angle_alpha     90.00
_cell_angle_beta     90.00
_cell_angle_gamma     90.00
_cell_volume     816.8(3)
_cell_formula_units_Z     4
_cell_measurement_reflns_used     1227
_cell_measurement_theta_min     2.57
_cell_measurement_theta_max     29.56
_cell_measurement_temperature     296(2)
_exptl_crystal_description     block
_exptl_crystal_colour     orange
_exptl_crystal_size_max     0.37
_exptl_crystal_size_mid     0.28
_exptl_crystal_size_min     0.19
_exptl_crystal_density_diffrn     1.466
_exptl_crystal_density_meas     ?
_exptl_crystal_density_method     'not measured'
_exptl_crystal_F_000     376
_exptl_absorpt_coefficient_mu     0.341
_exptl_absorpt_correction_type     multi-scan
_exptl_absorpt_process_details
;
(SADABS; Bruker, 2009)
;
_exptl_absorpt_correction_T_min     0.6373
_exptl_absorpt_correction_T_max     0.7464
_exptl_special_details     ?
_diffrn_ambient_temperature     296(2)
_diffrn_radiation_type     MoK\a
_diffrn_radiation_wavelength     0.71073
_diffrn_radiation_source     'fine-focus sealed tube'
_diffrn_radiation_monochromator     graphite
_diffrn_measurement_device_type     'Bruker X8 APEX'
_diffrn_measurement_method     '\f and \w scans'
_diffrn_reflns_number     2970
_diffrn_reflns_av_R_equivalents     0.0169
_diffrn_reflns_av_sigmaI/netI     0.0200
_diffrn_reflns_theta_min     2.57
_diffrn_reflns_theta_max     29.56
_diffrn_reflns_theta_full     29.56
_diffrn_measured_fraction_theta_max     0.993
_diffrn_measured_fraction_theta_full     0.993
_diffrn_reflns_limit_h_min     -10
_diffrn_reflns_limit_h_max     4
_diffrn_reflns_limit_k_min     -21
_diffrn_reflns_limit_k_max     19
_diffrn_reflns_limit_l_min     -3
_diffrn_reflns_limit_l_max     9
_refine_special_details
;
Refinement of <i>F</i>^2^ against all reflections. The weighted <i>R</i>-factor
<i>wR</i> and goodness of fit <i>S</i> are based on <i>F</i>^2^, conventional
<i>R</i>-factors <i>R</i> are based on <i>F</i>, with <i>F</i> set to zero for
negative <i>F</i>^2^. The threshold expression of <i>F</i>^2^ >
\s(<i>F</i>^2^) is used only for calculating <i>R</i>-factors(gt) <i>etc</i>.
and is not relevant to the choice of reflections for refinement.
<i>R</i>-factors based on <i>F</i>^2^ are statistically about twice as large
as those based on <i>F</i>, and <i>R</i>- factors based on all data will be
even larger.
;
_reflns_number_total     1227
_reflns_number_gt     1017
_reflns_threshold_expression     I>2\s(I)
_refine_ls_structure_factor_coef     Fsqd
_refine_ls_matrix_type     full
_refine_ls_R_factor_all     0.0517
_refine_ls_R_factor_gt     0.0423
_refine_ls_wR_factor_gt     0.1173
_refine_ls_wR_factor_ref     0.1287
_refine_ls_goodness_of_fit_ref     1.088
_refine_ls_restrained_S_all     1.088
_refine_ls_number_reflns     1227
_refine_ls_number_parameters     73
_refine_ls_number_restraints     0
_refine_ls_hydrogen_treatment     constr
_refine_ls_weighting_scheme     calc
_refine_ls_weighting_details
         'calc w=1/[\s^2^(Fo^2^)+(0.0694P)^2^+0.3181P] where P=(Fo^2^+2Fc^2^)/3'
_atom_sites_solution_hydrogens     geom
_atom_sites_solution_primary     direct
_atom_sites_solution_secondary     difmap
_refine_ls_shift/su_max     0.000
_refine_ls_shift/su_mean     0.000
_refine_diff_density_max     0.436
_refine_diff_density_min     -0.286
_refine_ls_extinction_method     none
_refine_ls_extinction_coef     ?
loop_
    _atom_type_symbol
    _atom_type_description
    _atom_type_scat_dispersion_real
    _atom_type_scat_dispersion_imag
    _atom_type_scat_source
    'C' 'C' 0.0033 0.0016
                         'International Tables Vol C Tables 4.2.6.8 and 6.1.1.4'
    'H' 'H' 0.0000 0.0000
                         'International Tables Vol C Tables 4.2.6.8 and 6.1.1.4'
    'N' 'N' 0.0061 0.0033
                         'International Tables Vol C Tables 4.2.6.8 and 6.1.1.4'
    'S' 'S' 0.1246 0.1234
                         'International Tables Vol C Tables 4.2.6.8 and 6.1.1.4'
_computing_data_collection
;
APEX2 (Bruker, 2009)
;
_computing_cell_refinement
;
SAINT (Bruker, 2009)
;
_computing_data_reduction
;
SAINT (Bruker, 2009)
;
_computing_structure_solution
;
SHELXS97 (Sheldrick, 2008)
;
_computing_structure_refinement
;
SHELXL97 (Sheldrick, 2008)
;
_computing_molecular_graphics
;
ORTEP-3 for Windows (Farrugia, 2012)
;
_computing_publication_material
;
PLATON (Spek, 2009) and publCIF (Westrip, 2010)
;
loop_
    _atom_site_type_symbol
    _atom_site_label
    _atom_site_fract_x
    _atom_site_fract_y
    _atom_site_fract_z
    _atom_site_U_iso_or_equiv
    _atom_site_adp_type
    _atom_site_calc_flag
    _atom_site_refinement_flags
    _atom_site_occupancy
    _atom_site_symmetry_multiplicity
    _atom_site_disorder_assembly
    _atom_site_disorder_group
    C C1 0.5519(3) 0.06804(13) 0.2500 0.0393(5) Uani d S 1 2 . .
    H H1 0.4928 0.0156 0.2500 0.047 Uiso calc SR 1 2 . .
    C C2 0.5516(3) 0.21199(12) 0.2500 0.0279(4) Uani d S 1 2 . .
    C C3 0.7675(3) 0.30515(13) 0.2500 0.0322(4) Uani d S 1 2 . .
    H H3 0.8763 0.3277 0.2500 0.039 Uiso calc SR 1 2 . .
    C C4 0.7284(2) 0.21512(11) 0.2500 0.0264(4) Uani d S 1 2 . .
    C C5 0.8115(3) 0.13396(11) 0.2500 0.0285(4) Uani d S 1 2 . .
    C C6 0.3247(3) 0.32714(15) 0.2500 0.0450(6) Uani d S 1 2 . .
    H H6A 0.3121 0.3658 0.1386 0.068 Uiso d R 1 1 . .
    H H6B 0.2414 0.2818 0.2500 0.068 Uiso d SR 1 2 . .
    C C7 1.0858(3) 0.02097(16) 0.2500 0.0483(6) Uani d S 1 2 . .
    H H7A 0.9865 -0.0148 0.2500 0.072 Uiso d SR 1 2 . .
    H H7B 1.1499 0.0095 0.1316 0.072 Uiso d R 1 1 . .
    N N1 0.7221(2) 0.06053(10) 0.2500 0.0348(4) Uani d S 1 2 . .
    N N2 0.4577(2) 0.13910(11) 0.2500 0.0369(4) Uani d S 1 2 . .
    N N3 0.4970(2) 0.29563(11) 0.2500 0.0323(4) Uani d S 1 2 . .
    N N4 0.6289(3) 0.35277(10) 0.2500 0.0349(4) Uani d S 1 2 . .
    S S1 1.03110(7) 0.13414(4) 0.2500 0.0447(2) Uani d S 1 2 . .
loop_
    _atom_site_aniso_label
    _atom_site_aniso_U_11
    _atom_site_aniso_U_22
    _atom_site_aniso_U_33
    _atom_site_aniso_U_12
    _atom_site_aniso_U_13
    _atom_site_aniso_U_23
    C1 0.0316(10) 0.0218(9) 0.0644(15) -0.0024(7) 0.000 0.000
    C2 0.0294(9) 0.0221(8) 0.0321(9) 0.0016(7) 0.000 0.000
    C3 0.0301(10) 0.0230(8) 0.0434(11) -0.0032(7) 0.000 0.000
    C4 0.0280(9) 0.0216(8) 0.0295(9) -0.0008(6) 0.000 0.000
    C5 0.0295(9) 0.0232(9) 0.0329(9) 0.0005(7) 0.000 0.000
    C6 0.0329(11) 0.0330(11) 0.0692(16) 0.0095(9) 0.000 0.000
    C7 0.0376(12) 0.0393(12) 0.0680(17) 0.0119(10) 0.000 0.000
    N1 0.0307(9) 0.0199(7) 0.0536(11) 0.0005(6) 0.000 0.000
    N2 0.0290(9) 0.0250(9) 0.0568(12) -0.0015(6) 0.000 0.000
    N3 0.0318(8) 0.0221(7) 0.0429(9) 0.0024(6) 0.000 0.000
    N4 0.0399(10) 0.0211(7) 0.0439(10) -0.0021(6) 0.000 0.000
    S1 0.0264(3) 0.0316(3) 0.0761(5) 0.00110(18) 0.000 0.000
_geom_special_details
;
All e.s.d.'s (except the e.s.d. in the dihedral angle between two l.s. planes)
are estimated using the full covariance matrix. The cell e.s.d.'s are taken
into account individually in the estimation of e.s.d.'s in distances, angles
and torsion angles; correlations between e.s.d.'s in cell parameters are only
used when they are defined by crystal symmetry. An approximate (isotropic)
treatment of cell e.s.d.'s is used for estimating e.s.d.'s involving l.s.
planes.
;
loop_
    _geom_bond_atom_site_label_1
    _geom_bond_atom_site_label_2
    _geom_bond_site_symmetry_2
    _geom_bond_distance
    _geom_bond_publ_flag
    C1 N2 . 1.321(3) ?
    C1 N1 . 1.355(3) ?
    C1 H1 . 0.9300 ?
    C2 N2 . 1.343(3) ?
    C2 N3 . 1.354(2) ?
    C2 C4 . 1.403(3) ?
    C3 N4 . 1.319(3) ?
    C3 C4 . 1.415(2) ?
    C3 H3 . 0.9300 ?
    C4 C5 . 1.408(2) ?
    C5 N1 . 1.331(2) ?
    C5 S1 . 1.741(2) ?
    C6 N3 . 1.449(3) ?
    C6 H6A . 0.9598 ?
    C6 H6B . 0.9599 ?
    C7 S1 . 1.789(3) ?
    C7 H7A . 0.9600 ?
    C7 H7B . 0.9599 ?
    N3 N4 . 1.365(3) ?
loop_
    _geom_angle_atom_site_label_1
    _geom_angle_atom_site_label_2
    _geom_angle_atom_site_label_3
    _geom_angle_site_symmetry_1
    _geom_angle_site_symmetry_3
    _geom_angle
    _geom_angle_publ_flag
    N2 C1 N1 . . 129.3(2) ?
    N2 C1 H1 . . 115.3 ?
    N1 C1 H1 . . 115.3 ?
    N2 C2 N3 . . 127.68(18) ?
    N2 C2 C4 . . 125.63(18) ?
    N3 C2 C4 . . 106.69(17) ?
    N4 C3 C4 . . 110.97(17) ?
    N4 C3 H3 . . 124.5 ?
    C4 C3 H3 . . 124.5 ?
    C2 C4 C5 . . 115.96(17) ?
    C2 C4 C3 . . 104.60(16) ?
    C5 C4 C3 . . 139.45(19) ?
    N1 C5 C4 . . 119.88(19) ?
    N1 C5 S1 . . 122.30(14) ?
    C4 C5 S1 . . 117.82(14) ?
    N3 C6 H6A . . 107.7 ?
    N3 C6 H6B . . 114.1 ?
    H6A C6 H6B . . 112.1 ?
    S1 C7 H7A . . 110.8 ?
    S1 C7 H7B . . 107.8 ?
    H7A C7 H7B . . 109.3 ?
    C5 N1 C1 . . 117.33(17) ?
    C1 N2 C2 . . 111.89(18) ?
    C2 N3 N4 . . 111.29(17) ?
    C2 N3 C6 . . 128.13(19) ?
    N4 N3 C6 . . 120.59(17) ?
    C3 N4 N3 . . 106.45(16) ?
    C5 S1 C7 . . 103.95(11) ?
_iucr_refine_instructions_details
;
TITL EL14_D196_DRX13_MF24 in Pbcm
CELL  0.71073   7.9309  15.3348   6.7158   90.000   90.000   90.000
ZERR     4.00   0.0014   0.0028   0.0012    0.000    0.000    0.000
LATT   1
SYMM  - X, - Y, 1/2 + Z
SYMM  - X, 1/2 + Y, 1/2 - Z
SYMM    X, 1/2 - Y, - Z
SFAC  C    H    N    S
UNIT  28   32   16   4
MERG   2
SHEL 60 0.72
FMAP   2
PLAN   10
ACTA
BOND
BOND   $H
L.S.  10
TEMP    23.00
rem dfix 0.96 0.001 C6 H6A C6 H6B C7 H7A C7 H7B
WGHT    0.069400    0.318100
FVAR       1.59099
C1    1    0.551854    0.068042    0.250000    10.50000    0.03164    0.02181 =
         0.06440    0.00000    0.00000   -0.00239
AFIX  43
H1    2    0.492829    0.015639    0.250000    10.50000   -1.20000
AFIX   0
C2    1    0.551587    0.211995    0.250000    10.50000    0.02940    0.02206 =
         0.03214    0.00000    0.00000    0.00159
C3    1    0.767465    0.305154    0.250000    10.50000    0.03012    0.02298 =
         0.04341    0.00000    0.00000   -0.00315
AFIX  43
H3    2    0.876285    0.327750    0.250000    10.50000   -1.20000
AFIX   0
C4    1    0.728421    0.215117    0.250000    10.50000    0.02804    0.02160 =
         0.02948    0.00000    0.00000   -0.00083
C5    1    0.811544    0.133965    0.250000    10.50000    0.02948    0.02319 =
         0.03288    0.00000    0.00000    0.00049
C6    1    0.324732    0.327141    0.250000    10.50000    0.03287    0.03303 =
         0.06920    0.00000    0.00000    0.00952
AFIX   3
H6A   2    0.312130    0.365793    0.138580    11.00000   -1.50000
H6B   2    0.241372    0.281760    0.250000    10.50000   -1.50000
AFIX   0
C7    1    1.085836    0.020972    0.250000    10.50000    0.03760    0.03929 =
         0.06801    0.00000    0.00000    0.01188
AFIX   3
H7A   2    0.986473   -0.014776    0.250000    10.50000   -1.50000
H7B   2    1.149946    0.009487    0.131629    11.00000   -1.50000
AFIX   0
N1    3    0.722105    0.060531    0.250000    10.50000    0.03073    0.01989 =
         0.05365    0.00000    0.00000    0.00046
N2    3    0.457673    0.139097    0.250000    10.50000    0.02898    0.02500 =
         0.05680    0.00000    0.00000   -0.00148
N3    3    0.497006    0.295634    0.250000    10.50000    0.03177    0.02212 =
         0.04289    0.00000    0.00000    0.00242
N4    3    0.628945    0.352769    0.250000    10.50000    0.03989    0.02107 =
         0.04387    0.00000    0.00000   -0.00208
S1    4    1.031102    0.134144    0.250000    10.50000    0.02636    0.03163 =
         0.07606    0.00000    0.00000    0.00110
HKLF 4
REM  EL14_D196_DRX13_MF24 in Pbcm
REM R1 =  0.0423 for   1017 Fo > 4sig(Fo)  and  0.0517 for all   1227 data
REM     83 parameters refined using      4 restraints
END
WGHT      0.0688      0.3646
REM Highest difference peak  0.436,  deepest hole -0.286,  1-sigma level  0.057
Q1    1   0.6368  0.2096  0.2500  10.50000  0.05    0.44
Q2    1   0.7768  0.1816  0.2500  10.50000  0.05    0.43
Q3    1   0.7533  0.2572  0.2500  10.50000  0.05    0.42
Q4    1   0.4992  0.1708  0.2500  10.50000  0.05    0.30
Q5    1   0.9688  0.1339  0.1649  11.00000  0.05    0.29
Q6    1   0.5190  0.2518  0.2500  10.50000  0.05    0.29
Q7    1   0.5601  0.3309  0.2500  10.50000  0.05    0.29
Q8    1   0.2632  0.3112  0.1284  11.00000  0.05    0.27
Q9    1   0.5847  0.4010  0.2500  10.50000  0.05    0.26
Q10   1   0.7597  0.0915  0.2500  10.50000  0.05    0.23
;
