# Supplementary material for: Crystal structure of 1-methyl-4-methyl­sulfanyl-1H-pyrazolo­[3,4-d]pyrimidine
Source: Acta Crystallogr Sect E Struct Rep Online. 2014 Nov 21;70(Pt 12):o1281. doi: 10.1107/S1600536814025239 (PMC4257437; doi:10.1107/S1600536814025239)
Supplement: Supplementary file 2 [file e-70-o1281-Isup2.hkl]

# 
# h,k,l, Fc-squared, Fo-squared, sigma(Fo-squared) and status flag 
# 
data_I
_shelx_title ' EL14_D196_DRX13_MF24 in Pbcm' 
_shelx_refln_list_code          4 
_shelx_F_calc_maximum       63.76 
_exptl_crystal_F_000       376.00 
_reflns_d_resolution_high  0.7203 
 
loop_ 
 _symmetry_equiv_pos_as_xyz 
 'x, y, z' 
 '-x, -y, z+1/2' 
 '-x, y+1/2, -z+1/2' 
 'x, -y+1/2, -z' 
 '-x, -y, -z' 
 'x, y, -z-1/2' 
 'x, -y-1/2, z-1/2' 
 '-x, y-1/2, z' 
 
_cell_length_a     7.9309 
_cell_length_b    15.3348 
_cell_length_c     6.7158 
_cell_angle_alpha  90.000 
_cell_angle_beta   90.000 
_cell_angle_gamma  90.000 
 
_shelx_F_squared_multiplier     1.000 
 
loop_ 
 _refln_index_h 
 _refln_index_k 
 _refln_index_l 
 _refln_F_squared_calc 
 _refln_F_squared_meas 
 _refln_F_squared_sigma 
 _refln_observed_status 
   1   0   0     1292.39     1353.82     26.58 o 
   2   0   0     1873.78     2060.28     40.73 o 
   3   0   0      134.21      186.33      3.91 o 
   4   0   0     3268.98     3950.22     78.02 o 
   5   0   0       17.08       23.15      1.07 o 
   6   0   0       39.94       36.97      1.38 o 
   7   0   0        8.29        4.54      0.87 o 
   8   0   0       12.66        7.31      1.03 o 
   9   0   0        0.49       -0.91      0.91 o 
  10   0   0       51.37       52.03      2.45 o 
   1   1   0     2597.73     2851.69     80.88 o 
   2   1   0      275.98      305.89      9.64 o 
   3   1   0     1091.96     1113.77     15.25 o 
   4   1   0     1227.42     1338.56     18.36 o 
   5   1   0       33.05       29.52      0.81 o 
   6   1   0      121.51      112.04      2.29 o 
   7   1   0      573.16      528.30      7.77 o 
   8   1   0       65.24       74.71      1.77 o 
   9   1   0       56.91       54.42      1.65 o 
  10   1   0      130.11      133.71      2.82 o 
   1   2   0     2443.00     2636.30     51.28 o 
   2   2   0       30.15       41.19      0.75 o 
   3   2   0       33.61       46.24      0.91 o 
   4   2   0      497.50      530.70      7.50 o 
   5   2   0        6.88        2.05      0.67 o 
   6   2   0       77.08       65.25      1.44 o 
   7   2   0       17.20       13.14      0.84 o 
   8   2   0       23.48       22.88      1.06 o 
   9   2   0        0.33        1.10      0.66 o 
  10   2   0        4.58        5.77      1.30 o 
   1   3   0        1.93        7.34      0.71 o 
   2   3   0      348.82      371.91      5.22 o 
   3   3   0      338.52      337.39      4.83 o 
   4   3   0      169.76      153.73      3.16 o 
   5   3   0      474.18      463.27      6.69 o 
   6   3   0       85.43       83.63      2.07 o 
   7   3   0       60.94       64.16      2.15 o 
   8   3   0       25.43       26.05      1.12 o 
   9   3   0       98.76      101.71      2.32 o 
  10   3   0       56.55       54.99      2.61 o 
   0   4   0     3485.95     3633.34     70.59 o 
   1   4   0      369.28      384.82      5.39 o 
   2   4   0      924.43     1003.18     14.38 o 
   3   4   0     1243.97     1329.40     20.58 o 
   4   4   0       49.87       27.51      0.74 o 
   5   4   0      956.96      980.66     13.67 o 
   6   4   0      401.32      398.65      5.95 o 
   7   4   0        1.73        3.00      0.56 o 
   8   4   0       16.93       17.75      1.03 o 
   9   4   0        0.04        2.94      0.74 o 
  10   4   0       25.20       22.16      1.98 o 
   1   5   0      371.07      409.08      7.86 o 
   2   5   0      476.59      574.60     11.30 o 
   3   5   0       87.06       76.06      1.35 o 
   4   5   0      375.14      359.30      5.24 o 
   5   5   0     1880.57     1872.68     35.51 o 
   6   5   0      105.87      110.73      2.09 o 
   7   5   0      664.20      650.84      9.46 o 
   8   5   0      217.67      214.19      3.70 o 
   9   5   0      191.85      207.80      3.71 o 
  10   5   0       82.05       80.07      3.12 o 
   0   6   0     2740.39     3159.31     62.33 o 
   1   6   0      237.96      266.27      3.83 o 
   2   6   0      179.81      202.37      4.27 o 
   3   6   0      155.39      148.51      2.36 o 
   4   6   0       49.28       42.15      1.00 o 
   5   6   0       28.49       31.94      0.96 o 
   6   6   0       97.57      100.99      1.98 o 
   7   6   0      147.23      127.00      2.80 o 
   8   6   0        0.05        0.10      0.60 o 
   9   6   0        3.10        5.68      0.82 o 
  10   6   0        0.04       -1.07      1.07 o 
   1   7   0       18.30        9.58      0.71 o 
   2   7   0        7.68        7.78      0.63 o 
   3   7   0       12.84       14.49      0.60 o 
   4   7   0        4.38        3.72      1.07 o 
   5   7   0      280.62      253.13      3.95 o 
   6   7   0       39.23       34.68      1.05 o 
   7   7   0        1.34        4.61      0.64 o 
   8   7   0       56.16       57.13      1.60 o 
   9   7   0       97.08       99.70      2.49 o 
  10   7   0        7.95        7.39      1.42 o 
   0   8   0      109.85       88.17      2.17 o 
   1   8   0     2215.70     2386.07     37.51 o 
   2   8   0     1325.25     1507.59     21.10 o 
   3   8   0      280.20      267.74      4.02 o 
   4   8   0       18.42       13.33      0.63 o 
   5   8   0      570.26      588.31     10.88 o 
   6   8   0      115.88      120.69      2.84 o 
   7   8   0        7.95        8.71      0.93 o 
   8   8   0       11.52        6.95      1.42 o 
   9   8   0       10.84       11.50      1.46 o 
  10   8   0        1.67        0.99      1.22 o 
   1   9   0      223.44      217.63      3.31 o 
   2   9   0      121.95       94.44      2.23 o 
   3   9   0      370.73      348.13      7.23 o 
   4   9   0      107.27       86.11      1.65 o 
   5   9   0     1770.33     1717.47     23.70 o 
   6   9   0        0.21       -0.47      0.47 o 
   7   9   0      170.52      170.69      3.07 o 
   8   9   0       32.78       28.51      1.28 o 
   9   9   0      177.87      177.68      4.98 o 
   0  10   0      336.86      289.83      6.12 o 
   1  10   0       83.70       94.45      1.70 o 
   2  10   0       46.36       44.44      3.61 o 
   3  10   0      519.87      490.38     10.00 o 
   4  10   0       50.72       52.17      2.09 o 
   5  10   0      138.61      128.74      2.37 o 
   6  10   0       26.98       24.74      1.03 o 
   7  10   0       30.40       31.13      1.22 o 
   8  10   0       16.78       15.04      1.05 o 
   9  10   0        1.16        0.24      1.15 o 
   1  11   0        4.14        5.21      0.49 o 
   2  11   0        0.94       -0.38      0.38 o 
   3  11   0      160.37      151.49      3.60 o 
   4  11   0       54.61       49.73      1.24 o 
   5  11   0        0.11       -0.57      0.57 o 
   6  11   0        0.29       -0.33      0.47 o 
   7  11   0        0.45        1.71      0.64 o 
   8  11   0        8.28        7.60      0.89 o 
   9  11   0        0.01        3.16      1.26 o 
   0  12   0     1554.66     1443.02     28.16 o 
   1  12   0       36.48       32.05      0.99 o 
   2  12   0      277.30      279.84      4.33 o 
   3  12   0       14.04       10.47      0.99 o 
   4  12   0      624.45      567.31      8.30 o 
   5  12   0       27.16       32.63      1.32 o 
   6  12   0        5.43        6.03      0.72 o 
   7  12   0        5.10        5.02      0.77 o 
   8  12   0        5.93        3.63      1.26 o 
   9  12   0       13.00       15.21      1.78 o 
   1  13   0      529.70      534.54      7.78 o 
   2  13   0      142.59      140.48      2.50 o 
   3  13   0      188.92      159.35      3.91 o 
   4  13   0       53.91       46.77      1.33 o 
   5  13   0       55.43       65.70      1.64 o 
   6  13   0      211.51      194.63      6.08 o 
   7  13   0      103.50      101.33      2.33 o 
   8  13   0       51.36       46.77      2.53 o 
   0  14   0     1949.38     1952.44     38.04 o 
   1  14   0       69.64       58.25      1.68 o 
   2  14   0      340.66      347.99      5.34 o 
   3  14   0        0.07        0.40      0.71 o 
   4  14   0      283.03      247.02      4.09 o 
   5  14   0       29.83       35.85      1.50 o 
   6  14   0        0.24        0.28      0.66 o 
   7  14   0       21.99       26.03      1.33 o 
   8  14   0        1.53        2.96      1.34 o 
   1  15   0       14.05       12.42      0.78 o 
   2  15   0      117.75      125.22      2.90 o 
   3  15   0        0.16       -0.71      0.71 o 
   4  15   0        2.72        2.11      0.65 o 
   5  15   0       17.96       16.86      1.12 o 
   6  15   0        1.18        2.09      0.73 o 
   7  15   0        0.26        0.28      1.22 o 
   0  16   0      130.35      133.48      3.52 o 
   1  16   0       93.87       99.20      2.43 o 
   2  16   0        4.18        5.14      0.95 o 
   3  16   0        9.30        9.09      0.99 o 
   4  16   0      125.52      128.10      3.60 o 
   5  16   0       28.75       24.57      1.28 o 
   6  16   0        5.39        5.51      0.89 o 
   7  16   0        6.50        4.15      1.42 o 
   1  17   0        1.53        1.58      0.55 o 
   2  17   0        5.81        3.52      0.99 o 
   3  17   0      120.10      121.00      3.48 o 
   4  17   0      139.60      132.50      4.82 o 
   5  17   0      112.03      115.72      2.56 o 
   6  17   0        3.58        0.04      1.26 o 
   0  18   0      219.11      220.54      5.45 o 
   1  18   0       77.44       75.14      1.87 o 
   2  18   0      168.49      165.71      4.42 o 
   3  18   0        4.56        6.16      1.15 o 
   4  18   0       22.83       19.77      1.27 o 
   5  18   0       74.03       81.91      2.18 o 
   1  19   0        2.12        3.25      0.70 o 
   2  19   0        0.54        2.73      1.07 o 
   3  19   0        5.37        4.62      1.15 o 
   4  19   0        2.76        3.66      0.90 o 
   0  20   0        1.70       -0.87      1.07 o 
   1  20   0       54.82       65.44      1.93 o 
   2  20   0        4.04        5.77      1.19 o 
   3  20   0       12.98       13.04      1.62 o 
   1  21   0       36.75       40.45      2.49 o 
   1   1   1      210.81      242.91      4.42 o 
   2   1   1      995.00      993.38      9.78 o 
   3   1   1     2110.27     2357.16     23.63 o 
   4   1   1      297.29      310.17      3.76 o 
   5   1   1       96.60       86.15      1.14 o 
   6   1   1      573.59      586.39      5.97 o 
   7   1   1       19.56       23.84      0.70 o 
   8   1   1       10.40       11.97      0.60 o 
   9   1   1      119.13      109.88      2.49 o 
  10   1   1       41.47       45.79      1.76 o 
   1   2   1     2238.39     2284.92     25.75 o 
   2   2   1     3127.95     3199.50     31.21 o 
   3   2   1        8.70       10.58      0.52 o 
   4   2   1     1757.72     1884.80     18.55 o 
   5   2   1      203.59      218.15      2.40 o 
   6   2   1        1.32        0.86      0.34 o 
   7   2   1      382.37      323.21      3.54 o 
   8   2   1      160.31      143.08      1.91 o 
   9   2   1        2.16        3.08      1.07 o 
  10   2   1       43.75       43.45      3.81 o 
   1   3   1       14.47       13.90      0.34 o 
   2   3   1      142.56      169.42      1.76 o 
   3   3   1      409.42      472.53      4.70 o 
   4   3   1       18.65       15.14      0.39 o 
   5   3   1      601.58      536.17      5.43 o 
   6   3   1      437.65      393.87      4.15 o 
   7   3   1       60.99       67.60      1.12 o 
   8   3   1      148.43      149.51      1.99 o 
   9   3   1      378.49      387.03      5.06 o 
  10   3   1       63.60       58.61      1.94 o 
   0   4   1     4065.43     3932.53     76.40 o 
   1   4   1     1034.18     1057.41     12.10 o 
   2   4   1      396.21      449.17      3.96 o 
   3   4   1        4.35        4.49      0.30 o 
   4   4   1        8.42       17.31      0.56 o 
   5   4   1      276.25      305.50      3.24 o 
   6   4   1        1.17       -0.42      0.49 o 
   7   4   1       86.36       73.80      1.19 o 
   8   4   1       27.80       24.41      0.79 o 
   9   4   1        0.93        1.50      0.62 o 
  10   4   1       12.99       15.47      1.20 o 
   1   5   1       22.20       14.79      0.34 o 
   2   5   1      576.05      692.35      6.78 o 
   3   5   1      160.03      157.77      1.73 o 
   4   5   1      132.19      123.42      1.46 o 
   5   5   1      107.19      106.64      1.37 o 
   6   5   1        3.78        2.95      0.37 o 
   7   5   1      214.14      190.45      2.30 o 
   8   5   1       96.19       99.72      1.52 o 
   9   5   1       73.67       82.30      1.71 o 
  10   5   1       10.88       11.02      1.11 o 
   0   6   1      735.61      767.12     10.66 o 
   1   6   1     1233.55     1227.80     14.18 o 
   2   6   1     1626.47     1773.99     20.35 o 
   3   6   1       59.94       72.08      0.94 o 
   4   6   1     1023.75     1154.36     11.90 o 
   5   6   1      377.82      352.51      4.15 o 
   6   6   1      568.45      546.05      5.62 o 
   7   6   1      107.31      100.79      1.46 o 
   8   6   1        0.50        0.92      0.54 o 
   9   6   1        0.05        2.16      0.58 o 
  10   6   1        0.83       -0.33      0.84 o 
   1   7   1     1213.98     1406.13     18.65 o 
   2   7   1      545.51      738.54      8.39 o 
   3   7   1     1534.37     1583.18     15.42 o 
   4   7   1      190.66      179.69      2.03 o 
   5   7   1     1636.23     1593.74     19.88 o 
   6   7   1       36.23       36.84      0.80 o 
   7   7   1      256.91      244.73      2.83 o 
   8   7   1      156.43      152.71      2.42 o 
   9   7   1      263.38      301.49      4.54 o 
  10   7   1        0.31       -1.03      1.30 o 
   0   8   1       89.21       86.86      1.51 o 
   1   8   1      662.13      665.31      6.57 o 
   2   8   1      625.47      658.59      7.53 o 
   3   8   1      238.38      282.73      3.87 o 
   4   8   1      272.43      292.28      3.13 o 
   5   8   1        0.15        2.39      0.47 o 
   6   8   1       22.21       21.58      0.66 o 
   7   8   1       47.35       49.51      1.18 o 
   8   8   1        0.03       -0.49      0.49 o 
   9   8   1        4.16        5.44      0.74 o 
  10   8   1       13.10       15.72      1.25 o 
   1   9   1       20.42       14.94      0.40 o 
   2   9   1        2.96        5.82      0.42 o 
   3   9   1        1.13        0.02      0.25 o 
   4   9   1      184.14      178.60      2.08 o 
   5   9   1       12.51       18.41      0.75 o 
   6   9   1        0.79        0.63      0.36 o 
   7   9   1       41.52       37.34      0.90 o 
   8   9   1        6.02        5.13      0.68 o 
   9   9   1        0.25        1.35      0.83 o 
   0  10   1     1862.20     1945.06     41.04 o 
   1  10   1      643.96      626.36      6.26 o 
   2  10   1      172.84      165.64      2.19 o 
   3  10   1      148.94      156.15      5.59 o 
   4  10   1      122.11      107.75      1.44 o 
   5  10   1       38.66       39.75      0.83 o 
   6  10   1       24.64       20.93      0.70 o 
   7  10   1        0.02        1.58      0.54 o 
   8  10   1       24.38       24.03      1.07 o 
   9  10   1        3.63        4.24      0.93 o 
   1  11   1       38.29       32.51      0.64 o 
   2  11   1       26.41       29.31      0.73 o 
   3  11   1      717.53      641.70     18.68 o 
   4  11   1      252.90      232.52      2.65 o 
   5  11   1       37.67       35.38      0.81 o 
   6  11   1      144.81      144.74      1.92 o 
   7  11   1      222.96      199.10      2.92 o 
   8  11   1       30.73       27.92      1.15 o 
   9  11   1      110.85      122.29      2.81 o 
   0  12   1     1367.12     1429.66     47.82 o 
   1  12   1        0.16       -0.04      0.29 o 
   2  12   1       22.58       23.46      0.74 o 
   3  12   1        0.71        0.35      0.89 o 
   4  12   1      828.28      768.48      7.78 o 
   5  12   1        2.20        3.90      0.44 o 
   6  12   1        2.16        2.94      0.46 o 
   7  12   1       98.71      108.38      2.83 o 
   8  12   1       24.02       28.98      1.20 o 
   9  12   1        0.81        2.83      0.93 o 
   1  13   1       23.92       20.81      0.60 o 
   2  13   1       17.29       13.54      0.71 o 
   3  13   1       47.18       44.14      1.24 o 
   4  13   1        3.77        3.96      0.43 o 
   5  13   1       66.46       60.68      1.13 o 
   6  13   1       10.76       11.22      0.77 o 
   7  13   1        2.00        1.64      0.63 o 
   8  13   1        0.66       -0.67      0.67 o 
   0  14   1      229.54      231.30      3.76 o 
   1  14   1       47.88       49.59      0.92 o 
   2  14   1       26.69       26.88      0.82 o 
   3  14   1      204.86      220.83      3.63 o 
   4  14   1        9.16        8.69      0.52 o 
   5  14   1       67.77       68.50      1.22 o 
   6  14   1       38.99       37.95      1.21 o 
   7  14   1       58.82       59.33      1.53 o 
   8  14   1       17.81       19.81      1.11 o 
   1  15   1        0.41       -0.07      0.32 o 
   2  15   1        4.11        4.88      0.50 o 
   3  15   1       50.69       42.45      1.27 o 
   4  15   1      147.67      147.09      1.98 o 
   5  15   1       39.07       37.38      1.19 o 
   6  15   1      187.63      191.47      3.09 o 
   7  15   1       46.86       49.11      1.46 o 
   0  16   1      327.93      352.90      9.11 o 
   1  16   1      110.22      102.76      1.52 o 
   2  16   1      137.66      122.33      1.97 o 
   3  16   1       30.37       31.49      1.44 o 
   4  16   1       26.75       24.29      0.99 o 
   5  16   1        8.29        7.12      0.72 o 
   6  16   1        1.61       -0.11      0.65 o 
   7  16   1       34.65       40.27      1.44 o 
   1  17   1       94.85       90.91      1.69 o 
   2  17   1       27.07       26.64      0.99 o 
   3  17   1        7.77        7.90      0.82 o 
   4  17   1       25.40       24.11      1.10 o 
   5  17   1        0.46        0.44      0.66 o 
   6  17   1        1.14       -0.51      0.61 o 
   0  18   1      176.78      170.78      3.16 o 
   1  18   1        4.98        6.81      0.69 o 
   2  18   1       78.30       84.28      1.86 o 
   3  18   1        0.14       -1.13      1.13 o 
   4  18   1        9.14        9.19      0.81 o 
   5  18   1        8.53       12.28      0.93 o 
   1  19   1       29.08       32.64      1.16 o 
   2  19   1        0.01        0.52      0.58 o 
   3  19   1       25.04       22.51      1.94 o 
   4  19   1       38.82       40.62      1.40 o 
   0  20   1        0.09       -0.69      0.69 o 
   1  20   1       80.47       86.19      1.82 o 
   2  20   1      118.50      126.76      3.99 o 
   3  20   1        0.15       -1.11      1.11 o 
   1  21   1       74.77       94.03      2.49 o 
   1   0   2      726.81      943.89     12.36 o 
   2   0   2     1262.23     1280.27     25.24 o 
   3   0   2       86.16       83.90      2.09 o 
   4   0   2     2267.74     2420.50     33.82 o 
   5   0   2        4.05        4.70      0.55 o 
   6   0   2       18.59       19.39      2.84 o 
   7   0   2        4.22        2.16      0.53 o 
   8   0   2        9.09        3.71      1.11 o 
   9   0   2        0.48       -0.40      1.11 o 
  10   0   2       39.32       45.03      2.65 o 
   1   1   2     1580.65     1843.68     26.85 o 
   2   1   2      213.32      222.06      3.25 o 
   3   1   2      702.07      782.78      8.84 o 
   4   1   2      739.83      813.34      7.99 o 
   5   1   2       21.61       12.98      0.42 o 
   6   1   2       95.73       88.77      1.24 o 
   7   1   2      409.59      397.69      4.26 o 
   8   1   2       46.53       54.06      1.68 o 
   9   1   2       41.01       40.00      1.66 o 
  10   1   2       99.79      105.98      4.60 o 
   0   2   2     1621.70     1677.35     33.10 o 
   1   2   2     1044.20     1135.47     13.04 o 
   2   2   2        9.99        3.47      0.16 o 
   3   2   2       55.71       56.84      0.93 o 
   4   2   2      293.85      310.46      3.22 o 
   5   2   2        4.39        1.92      0.29 o 
   6   2   2       57.89       51.23      0.88 o 
   7   2   2       10.40        9.31      0.63 o 
   8   2   2       19.21       18.23      1.21 o 
   9   2   2        0.20        0.87      0.84 o 
  10   2   2        4.00        3.24      1.02 o 
   1   3   2       11.69        6.66      0.32 o 
   2   3   2      199.76      192.43      3.58 o 
   3   3   2      213.56      195.84      2.42 o 
   4   3   2       99.27      100.53      1.22 o 
   5   3   2      367.00      375.32      3.90 o 
   6   3   2       58.76       56.49      0.95 o 
   7   3   2       39.80       40.20      1.03 o 
   8   3   2       17.84       18.69      1.21 o 
   9   3   2       76.50       83.28      2.73 o 
  10   3   2       42.57       46.38      1.90 o 
   0   4   2     1994.63     2036.18     40.45 o 
   1   4   2      355.15      343.01      7.88 o 
   2   4   2      613.45      649.86      6.37 o 
   3   4   2      596.16      644.66      6.35 o 
   4   4   2       21.71       15.91      0.51 o 
   5   4   2      733.38      733.83      7.31 o 
   6   4   2      304.55      300.07      3.27 o 
   7   4   2        0.82        0.97      0.62 o 
   8   4   2       12.69       13.46      0.95 o 
   9   4   2        0.02        2.23      0.84 o 
  10   4   2       18.22       18.65      1.35 o 
   1   5   2      161.79      173.12      3.03 o 
   2   5   2      190.68      235.54      2.43 o 
   3   5   2       70.65       63.39      0.84 o 
   4   5   2      229.66      223.49      2.42 o 
   5   5   2     1355.57     1370.56     15.52 o 
   6   5   2       83.92       85.48      1.24 o 
   7   5   2      476.79      468.94     11.39 o 
   8   5   2      163.43      159.33      3.13 o 
   9   5   2      146.15      167.81      6.32 o 
  10   5   2       60.47       57.92      2.07 o 
   0   6   2     1327.77     1349.67     26.47 o 
   1   6   2      113.62      112.99      1.46 o 
   2   6   2      135.42      134.76      1.50 o 
   3   6   2      117.07       98.54      1.19 o 
   4   6   2       24.90       27.78      0.55 o 
   5   6   2       24.87       30.34      0.64 o 
   6   6   2       66.36       67.74      1.15 o 
   7   6   2      120.77      114.62      2.84 o 
   8   6   2        0.07        0.02      0.95 o 
   9   6   2        2.59        5.02      0.94 o 
  10   6   2        0.02       -0.85      0.85 o 
   1   7   2       13.40       13.17      0.39 o 
   2   7   2        1.56        2.98      0.27 o 
   3   7   2        6.26        9.48      0.33 o 
   4   7   2        4.21        2.88      0.30 o 
   5   7   2      202.63      189.96      2.46 o 
   6   7   2       28.57       25.87      0.88 o 
   7   7   2        0.58        2.47      0.53 o 
   8   7   2       41.10       43.96      1.61 o 
   9   7   2       75.63       73.87      3.67 o 
  10   7   2        6.03        4.39      1.03 o 
   0   8   2       35.94       30.93      1.15 o 
   1   8   2     1442.81     1475.60     16.80 o 
   2   8   2      941.13      962.41     10.87 o 
   3   8   2      198.69      186.90      1.98 o 
   4   8   2       12.54        8.25      0.41 o 
   5   8   2      439.59      433.89      4.54 o 
   6   8   2       83.94       80.70      1.50 o 
   7   8   2        7.44        8.03      0.66 o 
   8   8   2       10.06        7.78      0.96 o 
   9   8   2        8.23       10.27      1.11 o 
   1   9   2      115.11      120.61      1.65 o 
   2   9   2       83.24       63.19      1.03 o 
   3   9   2      258.39      242.12      2.64 o 
   4   9   2       73.08       65.26      1.03 o 
   5   9   2     1357.22     1313.80     12.93 o 
   6   9   2        0.55       -0.17      0.46 o 
   7   9   2      118.36      117.33      2.44 o 
   8   9   2       21.98       19.30      1.28 o 
   9   9   2      136.88      138.18      3.10 o 
   0  10   2      229.47      206.77      7.23 o 
   1  10   2       76.54       84.45      1.46 o 
   2  10   2       33.68       34.32      1.08 o 
   3  10   2      350.80      331.52      3.59 o 
   4  10   2       48.20       46.73      0.85 o 
   5  10   2      110.95      108.90      1.79 o 
   6  10   2       22.44       19.19      0.81 o 
   7  10   2       22.95       21.75      1.00 o 
   8  10   2       13.48       11.70      1.11 o 
   9  10   2        1.02        1.76      0.93 o 
   1  11   2        0.60        0.81      0.30 o 
   2  11   2        0.30       -0.44      0.44 o 
   3  11   2      119.63      121.30      1.56 o 
   4  11   2       43.92       42.79      0.86 o 
   5  11   2        0.01       -0.42      0.42 o 
   6  11   2        0.50        0.07      0.52 o 
   7  11   2        0.44        1.67      0.59 o 
   8  11   2        6.30        4.93      0.97 o 
   9  11   2        0.00        0.94      1.62 o 
   0  12   2     1192.50     1118.30     15.58 o 
   1  12   2       26.46       24.83      0.75 o 
   2  12   2      199.73      201.72      2.67 o 
   3  12   2       17.28       13.07      0.53 o 
   4  12   2      476.52      446.83      4.73 o 
   5  12   2       20.05       22.70      0.96 o 
   6  12   2        3.75        3.48      0.54 o 
   7  12   2        4.04        4.34      0.68 o 
   8  12   2        4.45        2.83      0.99 o 
   1  13   2      425.82      415.39      6.51 o 
   2  13   2      114.93      109.02      1.70 o 
   3  13   2      146.12      126.73      1.93 o 
   4  13   2       39.60       38.26      1.07 o 
   5  13   2       35.55       45.94      1.21 o 
   6  13   2      159.83      155.83      2.51 o 
   7  13   2       74.46       78.38      2.12 o 
   8  13   2       35.94       35.52      1.76 o 
   0  14   2     1488.58     1451.79     20.17 o 
   1  14   2       60.46       51.97      1.12 o 
   2  14   2      253.21      257.89      3.38 o 
   3  14   2        0.27       -0.14      0.44 o 
   4  14   2      220.42      195.57      2.84 o 
   5  14   2       21.93       23.67      1.02 o 
   6  14   2        0.08        0.88      0.62 o 
   7  14   2       17.38       20.81      1.38 o 
   1  15   2       13.82       13.62      0.69 o 
   2  15   2       92.40       96.21      1.88 o 
   3  15   2        0.24       -0.60      0.60 o 
   4  15   2        2.25        1.37      0.52 o 
   5  15   2       13.01       12.50      0.85 o 
   6  15   2        1.17        2.07      0.69 o 
   7  15   2        0.20       -0.73      1.40 o 
   0  16   2       90.00       96.27      3.04 o 
   1  16   2       73.87       75.72      1.48 o 
   2  16   2        2.40        2.73      0.55 o 
   3  16   2        5.69        5.61      0.76 o 
   4  16   2       94.79       95.92      1.87 o 
   5  16   2       23.14       21.75      1.11 o 
   6  16   2        4.21        4.37      0.76 o 
   1  17   2        1.78        3.13      0.57 o 
   2  17   2        3.00        1.88      0.78 o 
   3  17   2       92.44      105.32      3.26 o 
   4  17   2      107.37      107.07      2.47 o 
   5  17   2       87.28       97.28      2.01 o 
   6  17   2        1.49        0.39      0.73 o 
   0  18   2      167.15      179.85      4.86 o 
   1  18   2       57.60       59.11      2.07 o 
   2  18   2      125.95      126.86      2.77 o 
   3  18   2        5.29        7.15      1.15 o 
   4  18   2       16.12       15.30      0.99 o 
   5  18   2       59.77       68.08      3.29 o 
   1  19   2        1.75        2.20      0.85 o 
   2  19   2        0.45        1.44      0.86 o 
   3  19   2        3.94        3.63      1.30 o 
   4  19   2        2.04        1.74      0.78 o 
   0  20   2        0.76       -1.26      1.26 o 
   1  20   2       43.92       55.06      1.98 o 
   2  20   2        2.58        2.91      0.99 o 
   1   1   3       72.96       85.02      1.56 o 
   2   1   3      139.02      160.83      2.53 o 
   3   1   3      722.53      772.00     10.81 o 
   4   1   3      199.64      196.78      4.35 o 
   5   1   3       58.44       52.32      0.99 o 
   6   1   3      309.91      309.81      4.93 o 
   7   1   3        7.88        8.20      0.99 o 
   8   1   3        3.35        4.51      0.80 o 
   9   1   3       67.73       63.04      2.90 o 
  10   1   3       24.54       30.24      1.77 o 
   0   2   3     2203.71     2371.23     32.76 o 
   1   2   3      686.09      707.90      8.03 o 
   2   2   3      886.90      872.49      9.42 o 
   3   2   3        2.86        0.59      0.36 o 
   4   2   3      804.23      867.84     16.95 o 
   5   2   3       88.18       87.68      1.38 o 
   6   2   3        0.17        0.24      0.63 o 
   7   2   3      230.40      201.33      3.95 o 
   8   2   3      112.03      109.64      2.54 o 
   9   2   3        1.04        3.31      0.96 o 
  10   2   3       24.60       28.14      1.63 o 
   1   3   3       20.08       16.35      0.91 o 
   2   3   3       33.98       40.52      0.68 o 
   3   3   3      173.99      161.91      2.60 o 
   4   3   3       20.31       22.32      1.03 o 
   5   3   3      246.41      263.62      3.35 o 
   6   3   3      228.43      212.54      7.09 o 
   7   3   3       27.61       28.73      1.33 o 
   8   3   3       76.86       82.63      2.18 o 
   9   3   3      221.61      225.79      4.26 o 
  10   3   3       37.63       37.77      1.88 o 
   0   4   3     1046.71     1021.72     19.95 o 
   1   4   3      348.80      332.54      7.30 o 
   2   4   3      124.70      102.43      2.37 o 
   3   4   3        2.36        0.97      0.40 o 
   4   4   3        4.21        3.79      0.90 o 
   5   4   3      126.17      129.16      1.89 o 
   6   4   3        0.87       -0.61      0.61 o 
   7   4   3       61.90       55.08      1.69 o 
   8   4   3       21.29       19.42      1.21 o 
   9   4   3        0.36        2.08      0.82 o 
  10   4   3        9.05       12.01      1.31 o 
   1   5   3        0.67        0.84      0.21 o 
   2   5   3      185.74      199.37      2.48 o 
   3   5   3       88.29      112.89      1.34 o 
   4   5   3       64.58       60.57      2.10 o 
   5   5   3       52.12       51.35      1.05 o 
   6   5   3        9.40        6.13      0.83 o 
   7   5   3      122.81      111.52      2.96 o 
   8   5   3       58.02       58.70      1.91 o 
   9   5   3       44.19       52.38      1.98 o 
  10   5   3        4.44        3.19      1.10 o 
   0   6   3      423.86      329.13      6.72 o 
   1   6   3      531.00      514.10      8.24 o 
   2   6   3      632.04      652.47      7.48 o 
   3   6   3       23.54       34.51      0.75 o 
   4   6   3      483.74      501.83      5.93 o 
   5   6   3      195.70      198.12      4.18 o 
   6   6   3      351.65      353.35      5.59 o 
   7   6   3       78.27       82.32      2.08 o 
   8   6   3        0.17        0.64      0.82 o 
   9   6   3        0.00        2.71      0.98 o 
   1   7   3      518.22      530.61      7.51 o 
   2   7   3      353.91      392.01      4.65 o 
   3   7   3      703.32      749.27      7.45 o 
   4   7   3      134.39      119.70      2.00 o 
   5   7   3      925.49      911.01     18.04 o 
   6   7   3       35.23       35.11      2.71 o 
   7   7   3      136.88      137.38      4.21 o 
   8   7   3       86.89       84.73      2.82 o 
   9   7   3      157.92      193.81      3.92 o 
   0   8   3       30.62       24.61      1.07 o 
   1   8   3      303.40      313.07      4.65 o 
   2   8   3      288.46      291.33      3.58 o 
   3   8   3      102.84      114.10      1.27 o 
   4   8   3      139.81      139.74      2.01 o 
   5   8   3        0.13        3.37      0.71 o 
   6   8   3       17.33       17.76      1.10 o 
   7   8   3       35.60       36.97      1.68 o 
   8   8   3        0.01       -0.82      0.82 o 
   9   8   3        2.25        4.98      1.07 o 
   1   9   3        2.49        1.63      0.42 o 
   2   9   3        0.69        2.13      0.30 o 
   3   9   3        0.30        0.38      0.34 o 
   4   9   3      110.48      105.97      1.69 o 
   5   9   3        5.10        6.80      0.56 o 
   6   9   3        1.10        0.26      0.70 o 
   7   9   3       21.93       18.28      1.31 o 
   8   9   3        2.92        1.50      0.92 o 
   9   9   3        0.42        1.09      0.99 o 
   0  10   3     1014.73     1008.69     19.91 o 
   1  10   3      299.46      295.54      4.51 o 
   2  10   3       69.33       71.24      1.32 o 
   3  10   3       85.60       87.03      1.65 o 
   4  10   3       77.56       67.20      1.45 o 
   5  10   3       20.69       21.55      0.92 o 
   6  10   3       11.61        9.05      0.91 o 
   7  10   3        0.09        0.44      0.81 o 
   8  10   3       17.46       18.33      1.32 o 
   9  10   3        2.50        3.38      1.09 o 
   1  11   3       19.74       19.11      0.80 o 
   2  11   3       15.39       11.58      0.70 o 
   3  11   3      404.60      378.43      9.84 o 
   4  11   3      152.00      147.66      2.21 o 
   5  11   3       12.19       12.26      0.75 o 
   6  11   3       76.84       82.28      2.11 o 
   7  11   3      120.22      112.93      2.65 o 
   8  11   3       14.42       14.13      1.28 o 
   0  12   3      813.48      818.68     16.47 o 
   1  12   3        0.11       -0.49      0.49 o 
   2  12   3        6.08        5.90      0.64 o 
   3  12   3        1.89        0.64      0.48 o 
   4  12   3      491.05      465.00      5.73 o 
   5  12   3        0.64        0.92      0.49 o 
   6  12   3        0.83        1.50      1.17 o 
   7  12   3       61.64       64.65      2.07 o 
   8  12   3       15.70       20.38      2.35 o 
   1  13   3       17.38       16.08      0.94 o 
   2  13   3       12.06        8.44      0.75 o 
   3  13   3       31.39       30.76      0.99 o 
   4  13   3        2.54        3.14      0.57 o 
   5  13   3       43.19       42.47      1.30 o 
   6  13   3        7.33        7.02      0.92 o 
   7  13   3        1.49        1.23      1.15 o 
   0  14   3      133.38      136.88      3.71 o 
   1  14   3       25.56       24.81      1.13 o 
   2  14   3       11.73       11.36      0.85 o 
   3  14   3      112.20      117.21      1.99 o 
   4  14   3        2.67        3.05      0.59 o 
   5  14   3       39.79       39.99      1.48 o 
   6  14   3       23.62       22.87      1.49 o 
   7  14   3       37.23       39.40      1.94 o 
   1  15   3        0.61        0.57      0.64 o 
   2  15   3        1.12        2.29      0.62 o 
   3  15   3       26.18       22.96      1.00 o 
   4  15   3       89.07       93.49      1.81 o 
   5  15   3       20.34       19.30      1.82 o 
   6  15   3      107.06      115.79      3.44 o 
   0  16   3      185.20      190.16      4.82 o 
   1  16   3       59.68       58.60      1.70 o 
   2  16   3       72.13       65.81      1.83 o 
   3  16   3       14.96       15.89      0.90 o 
   4  16   3       14.73       13.74      0.88 o 
   5  16   3        4.88        4.85      0.98 o 
   6  16   3        0.60       -0.35      0.94 o 
   1  17   3       56.31       56.26      1.77 o 
   2  17   3       16.49       14.90      1.12 o 
   3  17   3        4.38        4.31      0.69 o 
   4  17   3       16.05       15.92      0.98 o 
   5  17   3        0.02        1.48      0.95 o 
   0  18   3      101.68      106.85      3.60 o 
   1  18   3        2.33        2.18      0.86 o 
   2  18   3       44.24       49.55      1.80 o 
   3  18   3        0.01       -0.68      0.68 o 
   4  18   3        4.22        4.27      1.06 o 
   1  19   3       19.05       20.03      2.47 o 
   2  19   3        0.24        1.27      0.92 o 
   3  19   3       13.50       16.46      1.09 o 
   0  20   3        0.23       -0.79      1.34 o 
   1  20   3       48.35       56.70      2.43 o 
   1   0   4      155.80      201.65      2.91 o 
   2   0   4      357.65      326.13      9.52 o 
   3   0   4       20.76       17.38      1.07 o 
   4   0   4      842.85      821.33     16.47 o 
   5   0   4        0.07       -0.75      0.75 o 
   6   0   4        3.14        2.92      0.87 o 
   7   0   4        1.17       -0.55      1.07 o 
   8   0   4        3.85        5.61      1.38 o 
   9   0   4        0.48        0.67      1.07 o 
   1   1   4      490.38      565.79      5.56 o 
   2   1   4       83.49       82.44      1.95 o 
   3   1   4      240.93      273.27      4.09 o 
   4   1   4      255.80      279.94      9.26 o 
   5   1   4        2.51       -0.10      0.56 o 
   6   1   4       41.41       35.04      1.37 o 
   7   1   4      161.07      160.41      3.17 o 
   8   1   4       16.46       18.65      1.29 o 
   9   1   4       14.71       14.98      1.35 o 
   0   2   4      528.85      564.07      7.79 o 
   1   2   4      219.80      237.75      2.41 o 
   2   2   4        0.57        0.45      0.19 o 
   3   2   4       30.51       27.79      1.43 o 
   4   2   4      115.64      115.78      2.18 o 
   5   2   4        0.92       -1.00      1.20 o 
   6   2   4       20.37       16.74      1.40 o 
   7   2   4        3.29        3.37      0.70 o 
   8   2   4       10.24        8.30      1.08 o 
   9   2   4        0.06        1.02      0.98 o 
   1   3   4        3.24        0.39      0.26 o 
   2   3   4       46.30       42.34      0.58 o 
   3   3   4       61.38       52.68      1.52 o 
   4   3   4       31.76       31.75      1.08 o 
   5   3   4      175.44      180.92      3.17 o 
   6   3   4       15.07       13.98      1.05 o 
   7   3   4       11.70       11.57      1.05 o 
   8   3   4        6.12        6.96      0.95 o 
   9   3   4       35.98       39.82      3.93 o 
   0   4   4      545.08      591.52      8.20 o 
   1   4   4      172.10      159.66      2.01 o 
   2   4   4      199.79      193.64      2.05 o 
   3   4   4      147.83      157.63      2.08 o 
   4   4   4        2.97        3.10      0.51 o 
   5   4   4      329.24      315.93      4.99 o 
   6   4   4      140.16      134.16      2.70 o 
   7   4   4        0.03        0.08      0.78 o 
   8   4   4        6.81       10.78      1.10 o 
   9   4   4        0.01        2.20      1.05 o 
   1   5   4       29.97       35.79      0.71 o 
   2   5   4       36.01       43.77      0.81 o 
   3   5   4       28.86       27.63      0.69 o 
   4   5   4       83.16       86.65      1.82 o 
   5   5   4      563.79      570.12     12.17 o 
   6   5   4       53.83       52.71      1.63 o 
   7   5   4      184.99      189.81      7.39 o 
   8   5   4       69.71       71.07      2.57 o 
   9   5   4       64.30       74.95      4.21 o 
   0   6   4      320.50      301.32      6.28 o 
   1   6   4       29.15       25.40      0.61 o 
   2   6   4       43.85       37.71      0.76 o 
   3   6   4       40.76       32.18      0.77 o 
   4   6   4        7.96       11.59      1.13 o 
   5   6   4       14.37       18.40      1.09 o 
   6   6   4       27.19       27.76      1.54 o 
   7   6   4       64.25       68.00      2.00 o 
   8   6   4        0.11       -0.43      0.88 o 
   9   6   4        1.46        1.61      1.05 o 
   1   7   4        5.17        7.22      0.69 o 
   2   7   4        0.26        1.00      0.31 o 
   3   7   4        1.88        2.75      0.37 o 
   4   7   4        1.86        1.24      0.50 o 
   5   7   4       86.32       83.09      1.91 o 
   6   7   4       10.97        9.84      1.19 o 
   7   7   4        0.00        0.61      0.81 o 
   8   7   4       15.73       17.11      1.33 o 
   9   7   4       35.87       42.47      2.01 o 
   0   8   4        4.93        4.19      0.71 o 
   1   8   4      514.21      519.73      9.15 o 
   2   8   4      330.90      297.46      3.69 o 
   3   8   4       71.85       68.27      1.22 o 
   4   8   4       10.12        8.84      0.75 o 
   5   8   4      200.95      193.59      3.46 o 
   6   8   4       39.11       32.73      1.44 o 
   7   8   4        4.72        3.39      0.92 o 
   8   8   4        7.12        7.12      1.13 o 
   9   8   4        3.66        5.27      1.08 o 
   1   9   4       32.57       39.27      1.06 o 
   2   9   4       26.34       23.86      0.74 o 
   3   9   4       91.35       82.20      1.40 o 
   4   9   4       27.16       28.06      2.15 o 
   5   9   4      626.02      622.94     17.38 o 
   6   9   4        3.04        1.92      0.78 o 
   7   9   4       40.65       43.15      1.75 o 
   8   9   4        6.44        6.70      1.13 o 
   0  10   4       68.57       65.14      2.01 o 
   1  10   4       41.63       37.26      1.09 o 
   2  10   4       11.96       11.47      0.60 o 
   3  10   4      139.06      132.04      2.02 o 
   4  10   4       36.36       30.74      1.26 o 
   5  10   4       56.63       55.66      1.69 o 
   6  10   4       12.50       11.23      1.24 o 
   7  10   4        9.46        9.24      1.30 o 
   8  10   4        7.47        6.58      1.12 o 
   1  11   4        0.64       -0.26      0.49 o 
   2  11   4        0.06       -0.40      0.40 o 
   3  11   4       55.21       57.88      1.28 o 
   4  11   4       23.27       23.69      1.54 o 
   5  11   4        1.26        0.18      0.63 o 
   6  11   4        0.83        0.11      0.75 o 
   7  11   4        0.35       -0.09      0.88 o 
   8  11   4        2.93        0.93      1.07 o 
   0  12   4      581.85      558.05     11.58 o 
   1  12   4        5.97        6.35      0.70 o 
   2  12   4       73.35       71.43      1.38 o 
   3  12   4       17.43       15.58      1.37 o 
   4  12   4      229.40      218.70      6.02 o 
   5  12   4        7.03        7.39      0.92 o 
   6  12   4        1.15        0.63      0.84 o 
   7  12   4        1.98        1.42      0.84 o 
   1  13   4      234.28      222.25      3.76 o 
   2  13   4       53.05       49.27      1.20 o 
   3  13   4       67.02       60.95      1.96 o 
   4  13   4       18.69       21.11      1.15 o 
   5  13   4        8.34       12.15      1.08 o 
   6  13   4       69.60       73.52      2.19 o 
   7  13   4       27.92       30.97      1.77 o 
   0  14   4      732.17      686.08     14.18 o 
   1  14   4       41.83       35.31      1.25 o 
   2  14   4      101.64      102.83      1.82 o 
   3  14   4        1.15        0.25      0.57 o 
   4  14   4      105.54      101.75      2.39 o 
   5  14   4        8.16        7.07      0.99 o 
   6  14   4        0.00        0.81      0.95 o 
   1  15   4       10.91        9.68      1.42 o 
   2  15   4       48.88       49.58      1.59 o 
   3  15   4        0.35       -0.56      0.56 o 
   4  15   4        1.18        1.23      0.82 o 
   5  15   4        4.50        3.97      0.99 o 
   6  15   4        0.99        0.59      0.93 o 
   0  16   4       30.67       34.45      2.05 o 
   1  16   4       37.57       41.88      1.56 o 
   2  16   4        0.18       -0.27      0.71 o 
   3  16   4        0.98       -0.65      0.65 o 
   4  16   4       40.56       41.64      1.74 o 
   5  16   4       12.13       11.98      1.24 o 
   1  17   4        1.52        1.03      0.81 o 
   2  17   4        0.12       -0.77      0.77 o 
   3  17   4       42.83       49.82      1.89 o 
   4  17   4       50.21       52.95      1.96 o 
   0  18   4       76.01       83.23      3.20 o 
   1  18   4       23.36       26.37      1.42 o 
   2  18   4       52.78       54.68      1.94 o 
   3  18   4        5.81        6.25      0.88 o 
   1  19   4        1.03        1.69      0.99 o 
   1   1   5       15.27       16.49      0.52 o 
   2   1   5       23.55       26.29      0.53 o 
   3   1   5      171.21      168.55      5.55 o 
   4   1   5       62.35       63.60      2.47 o 
   5   1   5       13.66       12.69      1.26 o 
   6   1   5       98.05       96.27      2.26 o 
   7   1   5        0.57        0.35      0.73 o 
   8   1   5        0.17        0.60      0.82 o 
   9   1   5       24.21       22.18      1.56 o 
   0   2   5      496.15      501.43      7.00 o 
   1   2   5      165.35      174.00      1.83 o 
   2   2   5      173.88      167.22      2.13 o 
   3   2   5        0.30        0.55      0.49 o 
   4   2   5      219.13      219.07      3.63 o 
   5   2   5       26.73       21.94      1.12 o 
   6   2   5        0.11        1.61      0.68 o 
   7   2   5       90.44       74.58      2.14 o 
   8   2   5       54.48       61.56      2.11 o 
   9   2   5        0.27        2.58      1.10 o 
   1   3   5        2.37        1.77      0.30 o 
   2   3   5        8.91        7.33      0.25 o 
   3   3   5       42.38       39.04      0.89 o 
   4   3   5       10.72        9.44      1.13 o 
   5   3   5       60.70       67.90      1.75 o 
   6   3   5       79.67       79.43      2.00 o 
   7   3   5        3.07        2.69      0.92 o 
   8   3   5       18.55       24.08      1.80 o 
   9   3   5       78.57       89.65      2.67 o 
   0   4   5      171.39      158.75      2.55 o 
   1   4   5       68.24       63.25      0.81 o 
   2   4   5       25.86       20.61      0.56 o 
   3   4   5        0.71       -0.50      0.72 o 
   4   4   5        0.94       -0.52      0.52 o 
   5   4   5       33.75       33.72      1.31 o 
   6   4   5        1.02        0.85      0.91 o 
   7   4   5       32.65       29.57      1.55 o 
   8   4   5       12.68       13.53      1.28 o 
   9   4   5        0.02        1.23      1.34 o 
   1   5   5        0.32        0.54      0.29 o 
   2   5   5       59.66       55.47      0.99 o 
   3   5   5       30.65       35.70      0.83 o 
   4   5   5       20.08       19.76      1.56 o 
   5   5   5       23.13       26.61      1.24 o 
   6   5   5       12.62        9.05      0.99 o 
   7   5   5       39.66       44.33      1.77 o 
   8   5   5       20.65       23.31      1.82 o 
   0   6   5       93.26       77.23      1.80 o 
   1   6   5      159.23      146.66      1.96 o 
   2   6   5      152.37      149.92      2.03 o 
   3   6   5       15.07       17.99      0.67 o 
   4   6   5      134.01      132.30      2.53 o 
   5   6   5       70.16       72.09      1.87 o 
   6   6   5      138.84      136.72      4.92 o 
   7   6   5       46.68       55.88      3.18 o 
   8   6   5        0.04        1.29      0.99 o 
   1   7   5      140.44      132.45      1.90 o 
   2   7   5      132.26      124.60      1.88 o 
   3   7   5      215.00      222.45      2.91 o 
   4   7   5       45.03       45.76      1.39 o 
   5   7   5      323.12      330.14      6.97 o 
   6   7   5       31.04       30.30      1.49 o 
   7   7   5       37.13       42.00      1.76 o 
   8   7   5       28.71       28.55      2.77 o 
   0   8   5        2.32        1.90      0.63 o 
   1   8   5      103.39      107.23      1.59 o 
   2   8   5       80.96       78.63      1.74 o 
   3   8   5       39.53       41.15      0.98 o 
   4   8   5       38.03       35.31      1.30 o 
   5   8   5        0.19        1.72      0.89 o 
   6   8   5       11.02        9.35      1.36 o 
   7   8   5       20.25       19.98      1.42 o 
   8   8   5        0.00       -0.96      0.96 o 
   1   9   5        0.20        0.06      0.41 o 
   2   9   5        1.42        2.60      0.44 o 
   3   9   5        0.12        0.31      0.43 o 
   4   9   5       38.76       40.04      1.39 o 
   5   9   5        0.14        1.22      0.74 o 
   6   9   5        1.04        0.18      0.89 o 
   7   9   5        6.08        4.21      0.91 o 
   8   9   5        0.75       -0.22      1.66 o 
   0  10   5      358.74      356.82      7.66 o 
   1  10   5       81.46       76.79      1.56 o 
   2  10   5       10.70       10.76      0.62 o 
   3  10   5       18.72       20.28      0.83 o 
   4  10   5       29.93       26.89      1.14 o 
   5  10   5        7.41        5.83      0.91 o 
   6  10   5        2.20        0.13      0.84 o 
   7  10   5        0.22       -0.61      0.91 o 
   1  11   5       16.65       14.72      0.75 o 
   2  11   5        7.78        5.04      0.58 o 
   3  11   5      146.74      138.52      2.89 o 
   4  11   5       54.83       62.93      1.41 o 
   5  11   5        0.65        0.57      0.97 o 
   6  11   5       24.02       27.46      1.58 o 
   7  11   5       33.51       35.71      1.83 o 
   0  12   5      297.08      291.96      6.60 o 
   1  12   5        0.32        1.03      0.56 o 
   2  12   5        0.07       -0.48      0.48 o 
   3  12   5        3.62        4.59      0.59 o 
   4  12   5      192.37      192.81      3.00 o 
   5  12   5        0.02       -0.27      0.80 o 
   6  12   5        0.01       -1.09      1.09 o 
   1  13   5        7.87        7.53      0.80 o 
   2  13   5        5.12        3.57      0.60 o 
   3  13   5       15.88       16.84      0.92 o 
   4  13   5        0.96        1.43      0.66 o 
   5  13   5       20.28       17.39      1.27 o 
   6  13   5        3.36        4.04      1.03 o 
   0  14   5       41.53       47.32      2.21 o 
   1  14   5        7.10        6.49      1.09 o 
   2  14   5        2.21        1.32      0.66 o 
   3  14   5       35.18       37.91      1.24 o 
   4  14   5        0.03        0.45      0.97 o 
   5  14   5       15.09       14.56      1.24 o 
   1  15   5        1.02        0.55      0.75 o 
   2  15   5        0.06       -0.08      0.61 o 
   3  15   5        7.69        8.43      0.80 o 
   4  15   5       31.82       36.57      1.56 o 
   5  15   5        5.39        6.89      1.10 o 
   0  16   5       61.19       70.87      2.84 o 
   1  16   5       19.01       21.76      1.40 o 
   2  16   5       19.81       16.74      0.98 o 
   3  16   5        2.66        2.84      0.75 o 
   4  16   5        4.36        4.97      1.22 o 
   1  17   5       19.70       21.42      1.78 o 
   2  17   5        6.54        6.07      0.84 o 
   3  17   5        1.40        1.26      0.79 o 
   0   0   6     2510.11     2480.90     48.31 o 
   1   0   6       39.71       41.68      0.90 o 
   2   0   6       41.41       36.57      1.46 o 
   3   0   6        0.37        2.21      0.83 o 
   4   0   6      218.28      213.71      5.18 o 
   5   0   6        0.08       -0.91      0.91 o 
   6   0   6        0.19       -1.03      1.03 o 
   7   0   6        0.35       -1.11      1.22 o 
   8   0   6        1.05        1.19      1.46 o 
   1   1   6      143.75      137.26      2.35 o 
   2   1   6       20.00       18.66      0.62 o 
   3   1   6       60.51       65.35      1.54 o 
   4   1   6       73.42       84.39      1.95 o 
   5   1   6        1.09       -0.67      0.67 o 
   6   1   6        9.45        6.24      1.32 o 
   7   1   6       37.73       37.48      1.73 o 
   8   1   6        2.57        2.11      1.06 o 
   0   2   6      148.71      146.36      6.36 o 
   1   2   6       61.05       57.92      1.89 o 
   2   2   6        0.07       -0.26      0.26 o 
   3   2   6        7.52        6.74      0.66 o 
   4   2   6       46.87       45.34      1.42 o 
   5   2   6        0.00       -1.07      1.07 o 
   6   2   6        2.80        0.23      0.82 o 
   7   2   6        0.68       -0.27      0.96 o 
   8   2   6        3.66        1.66      1.13 o 
   1   3   6        0.13       -0.19      0.49 o 
   2   3   6        4.18        3.97      0.60 o 
   3   3   6        9.35        9.73      0.73 o 
   4   3   6        7.36        6.45      0.77 o 
   5   3   6       59.45       61.61      1.76 o 
   6   3   6        0.30        0.01      1.46 o 
   7   3   6        1.36       -0.73      1.20 o 
   8   3   6        0.98        0.41      1.03 o 
   0   4   6       98.91       98.57      1.69 o 
   1   4   6       40.53       37.77      0.62 o 
   2   4   6       32.54       30.53      0.75 o 
   3   4   6       30.60       31.62      1.07 o 
   4   4   6        0.10       -0.65      0.65 o 
   5   4   6       97.16       92.94      2.18 o 
   6   4   6       43.90       42.56      1.68 o 
   7   4   6        1.07        0.84      0.92 o 
   8   4   6        3.12        6.10      1.16 o 
   1   5   6        4.76        5.84      0.32 o 
   2   5   6       12.40       10.00      0.35 o 
   3   5   6        5.07        5.77      0.66 o 
   4   5   6       24.20       26.53      1.24 o 
   5   5   6      158.87      167.37      3.20 o 
   6   5   6       32.19       28.28      1.60 o 
   7   5   6       40.31       49.61      1.93 o 
   8   5   6       17.72       22.16      1.61 o 
   0   6   6       73.90       70.78      1.38 o 
   1   6   6        6.65        6.07      0.33 o 
   2   6   6        5.99        4.90      0.43 o 
   3   6   6        6.31        5.58      0.48 o 
   4   6   6        3.49        3.65      0.74 o 
   5   6   6        5.80        6.97      0.90 o 
   6   6   6        8.51        7.33      1.03 o 
   7   6   6       23.15       27.27      1.63 o 
   1   7   6        1.44        1.94      0.29 o 
   2   7   6        0.61        0.75      0.37 o 
   3   7   6        0.87        0.91      0.41 o 
   4   7   6        0.35        0.32      0.70 o 
   5   7   6       24.66       30.51      1.72 o 
   6   7   6        2.08        1.15      0.88 o 
   7   7   6        0.24       -0.95      0.95 o 
   0   8   6        0.47        0.64      0.45 o 
   1   8   6      125.90      124.02      1.54 o 
   2   8   6       60.82       58.87      1.16 o 
   3   8   6       13.37       13.64      0.71 o 
   4   8   6        9.98        9.93      0.97 o 
   5   8   6       59.71       63.72      3.36 o 
   6   8   6       13.93       10.98      1.12 o 
   7   8   6        1.92        1.32      1.02 o 
   1   9   6        8.89       11.53      0.66 o 
   2   9   6        3.12        3.85      0.49 o 
   3   9   6       16.71       17.60      0.92 o 
   4   9   6        6.17        7.95      1.01 o 
   5   9   6      189.76      200.81      3.76 o 
   6   9   6        6.11        3.73      0.96 o 
   7   9   6        6.58        7.30      1.15 o 
   0  10   6        7.48        8.49      1.60 o 
   1  10   6       13.15       11.11      0.65 o 
   2  10   6        1.44        0.91      0.48 o 
   3  10   6       40.59       39.36      1.32 o 
   4  10   6       21.66       18.79      1.34 o 
   5  10   6       20.00       23.69      1.52 o 
   6  10   6        4.87        5.12      1.02 o 
   1  11   6        1.90        1.05      0.50 o 
   2  11   6        0.03       -0.47      0.47 o 
   3  11   6       17.67       20.97      1.00 o 
   4  11   6        9.01        8.88      0.97 o 
   5  11   6        3.39        1.84      1.22 o 
   6  11   6        0.92        0.05      0.92 o 
   0  12   6      208.52      203.03      6.99 o 
   1  12   6        0.03        0.68      0.51 o 
   2  12   6       13.19       13.02      0.77 o 
   3  12   6       11.98       12.23      0.79 o 
   4  12   6       78.06       78.09      2.16 o 
   5  12   6        0.87        0.45      1.34 o 
   1  13   6       96.98       92.14      1.75 o 
   2  13   6       14.10       13.47      0.80 o 
   3  13   6       19.61       20.07      1.08 o 
   4  13   6        6.74        8.90      1.03 o 
   5  13   6        0.17        0.45      0.90 o 
   0  14   6      263.78      267.94      4.47 o 
   1  14   6       23.65       23.35      1.31 o 
   2  14   6       21.61       23.81      1.08 o 
   3  14   6        1.70        0.28      0.66 o 
   4  14   6       33.35       30.59      1.59 o 
   1  15   6        6.49        6.00      0.77 o 
   2  15   6       19.17       19.58      1.06 o 
   3  15   6        0.31       -0.60      0.66 o 
   0  16   6        4.60        6.16      1.38 o 
   1  16   6       13.66       14.66      0.96 o 
   1   1   7        4.81        3.99      0.44 o 
   2   1   7        3.54        2.81      0.59 o 
   3   1   7       33.07       34.73      1.30 o 
   4   1   7       12.21       13.80      0.96 o 
   5   1   7        1.04       -0.78      0.78 o 
   6   1   7       19.86       18.43      1.64 o 
   7   1   7        0.16       -1.20      1.20 o 
   0   2   7       90.70       84.33      1.54 o 
   1   2   7       28.46       32.48      0.81 o 
   2   2   7       21.16       20.56      0.61 o 
   3   2   7        1.32        0.93      0.64 o 
   4   2   7       41.68       37.50      1.46 o 
   5   2   7        5.41        3.12      0.88 o 
   6   2   7        0.14       -0.28      0.92 o 
   7   2   7       25.48       20.61      1.56 o 
   1   3   7        0.41        0.11      0.36 o 
   2   3   7        3.14        1.72      0.59 o 
   3   3   7        7.16        6.14      0.78 o 
   4   3   7        3.39        3.66      0.99 o 
   5   3   7        7.45        9.76      1.03 o 
   6   3   7       19.55       20.53      1.39 o 
   7   3   7        0.11       -0.97      1.00 o 
   0   4   7       23.40       21.24      0.75 o 
   1   4   7        9.17        9.39      0.51 o 
   2   4   7        3.82        3.99      0.42 o 
   3   4   7        0.08       -0.42      0.64 o 
   4   4   7        0.15       -0.76      0.95 o 
   5   4   7        5.84        6.30      0.96 o 
   6   4   7        0.95        1.21      0.94 o 
   1   5   7        0.02       -0.35      0.35 o 
   2   5   7       21.11       17.57      0.70 o 
   3   5   7        8.13        8.97      0.61 o 
   4   5   7        3.94        3.25      0.78 o 
   5   5   7        9.16       10.91      1.78 o 
   6   5   7       10.14        7.71      1.10 o 
   0   6   7        7.81        9.58      0.63 o 
   1   6   7       36.40       34.16      0.84 o 
   2   6   7       23.53       25.31      0.81 o 
   3   6   7       12.69       12.93      0.90 o 
   4   6   7       22.94       24.55      1.29 o 
   5   6   7       18.56       21.53      1.41 o 
   6   6   7       40.07       42.40      1.90 o 
   1   7   7       30.94       30.06      0.68 o 
   2   7   7       45.85       40.85      1.02 o 
   3   7   7       47.57       53.98      1.20 o 
   4   7   7        9.06        9.48      1.42 o 
   5   7   7       79.81       87.06      5.51 o 
   6   7   7       19.85       15.51      1.27 o 
   0   8   7        0.59        0.17      0.45 o 
   1   8   7       27.46       27.11      0.67 o 
   2   8   7       15.85       17.37      0.89 o 
   3   8   7       15.03       14.55      0.80 o 
   4   8   7        6.06        6.98      1.34 o 
   5   8   7        0.15        2.08      1.60 o 
   1   9   7        1.88        1.22      0.37 o 
   2   9   7        1.52        1.77      0.50 o 
   3   9   7        0.02       -0.08      0.57 o 
   4   9   7        9.44        9.04      1.00 o 
   5   9   7        0.49        0.41      0.91 o 
   0  10   7       93.88       93.89      1.93 o 
   1  10   7       12.18       12.07      0.79 o 
   2  10   7        0.09        0.05      0.47 o 
   3  10   7        0.91        1.26      0.57 o 
   4  10   7        8.18        6.55      1.03 o 
   5  10   7        1.90        0.51      0.95 o 
   1  11   7       11.94        9.82      0.57 o 
   2  11   7        3.41        1.40      0.66 o 
   3  11   7       38.47       38.37      1.91 o 
   4  11   7       13.09       18.31      2.15 o 
   0  12   7       76.68       76.68      1.81 o 
   1  12   7        0.37        1.02      0.45 o 
   2  12   7        0.71       -0.23      0.58 o 
   3  12   7        3.46        4.11      0.67 o 
   1  13   7        2.53        2.54      0.54 o 
   2  13   7        1.61        1.43      0.63 o 
   0  14   7        7.72        9.12      0.96 o 
   1   0   8       17.23       19.60      1.46 o 
   2   0   8        1.08        0.24      0.87 o 
   3   0   8        1.29        1.86      0.99 o 
   4   0   8       47.72       50.17      2.49 o 
   5   0   8        0.10       -1.07      1.07 o 
   1   1   8       48.98       44.57      3.99 o 
   2   1   8        4.30        3.42      0.70 o 
   3   1   8       12.50       14.24      0.99 o 
   4   1   8       15.77       21.74      1.40 o 
   5   1   8        3.04        0.44      0.82 o 
   0   2   8       48.30       47.52      1.62 o 
   1   2   8       17.73       16.85      1.90 o 
   2   2   8        0.07       -0.57      0.57 o 
   3   2   8        2.51        2.36      0.74 o 
   4   2   8       15.48       15.10      1.08 o 
   5   2   8        0.14        0.30      1.01 o 
   1   3   8        0.52        0.86      0.45 o 
   2   3   8        0.00        0.05      0.57 o 
   3   3   8        0.73       -0.02      0.79 o 
   4   3   8        0.95        1.10      0.80 o 
   5   3   8       16.66       21.49      2.19 o 
   0   4   8       11.02       11.93      1.11 o 
   1   4   8        7.11        6.89      0.50 o 
   2   4   8        2.12        1.86      0.63 o 
   3   4   8        2.72        2.32      0.71 o 
   4   4   8        1.70        1.48      1.28 o 
   5   4   8       22.60       29.22      1.69 o 
   1   5   8        0.30       -0.21      0.40 o 
   2   5   8        4.15        2.20      0.48 o 
   3   5   8        0.33       -0.12      0.68 o 
   4   5   8        5.05        5.68      0.93 o 
   5   5   8       33.68       41.90      1.77 o 
   0   6   8       12.80       13.91      1.22 o 
   1   6   8        0.78        1.08      0.43 o 
   2   6   8        0.47        0.54      0.45 o 
   3   6   8        0.38       -0.41      0.67 o 
   4   6   8        1.24        1.16      0.73 o 
   1   7   8        0.37        0.74      0.45 o 
   2   7   8        0.45        0.16      0.50 o 
   3   7   8        0.30       -0.40      0.49 o 
   4   7   8        0.04        0.62      0.80 o 
   0   8   8        0.11        0.16      0.87 o 
   1   8   8       21.57       23.53      0.89 o 
   2   8   8        6.05        6.55      0.61 o 
   3   8   8        1.16        1.66      0.55 o 
   1   9   8        1.47        2.22      0.52 o 
   2   9   8        0.01        0.11      0.53 o 
   3   9   8        1.41        1.12      0.61 o 
   0  10   8        0.02       -0.16      0.99 o 
   1  10   8        3.46        2.65      0.57 o 
   2  10   8        0.00       -0.48      0.52 o 
   2   1   9        0.07       -0.53      0.64 o 
   1   2   9        3.01        4.82      0.87 o 
   2   2   9        0.67        0.90      0.67 o 
   1   3   9        0.69        0.47      0.75 o 
   2   3   9        0.95        0.02      0.89 o 
   1   4   9        0.70        0.16      0.79 o 
   2   4   9        0.26        0.12      0.63 o 
   1   5   9        0.08       -0.43      0.75 o 
                                                 
